# Supplementary material for: Heteromeric amyloid filaments of ANXA11 and TDP-43 in FTLD-TDP type C
Source: Nature. 2024 Sep 11;634(8034):662–8. doi: 10.1038/s41586-024-08024-5 (PMC11485244; doi:10.1038/s41586-024-08024-5)
Supplement: Supplementary file 3 — Mass spectrometry peptide analysis for ANXA11, TDP-43, TMEM106B, tau and APP. [file 41586_2024_8024_MOESM3_ESM.xlsx]

## Sheet: ANXA11
ANXA11
*yellow highlighting indicates squences within the ordered filament fold of this protein
	Peptide count
Peptide	Individual 1	Individual 2	Individual 4	Region
24 (W)GGAAYPPPPSMPPIGLDNVATY(A) 45	1	1	1	LCD
46 (Y)AGQFNQDYLSGM(A) 57	2	3	7	LCD
46 (Y)AGQFNQDYLSGMAA(N) 59	0	0	1	LCD
46 (Y)AGQFNQDYLSGMAANM(S) 61	0	5	5	LCD
46 (Y)AGQFNQDYLSGMAANMSGTF(G) 66	9	4	14	LCD
55 (L)SGMAANMSGTF(G) 65	0	0	1	LCD
58 (M)AANMSGTF(G) 65	1	0	1	LCD
66 (F)GGANMPNLYPGAPGAGYPPVPPGGF(G) 90	0	0	1	LCD
189 (F)GSRGTITDAPGFDPLRD(A) 205	0	0	2	LCD/ ANX core domain
214 (M)KGFGTDEQAIIDCL(G) 227	0	0	1	ANX core domain
247 (Y)GKDLIKDLKSEL(S) 258	0	0	1	ANX core domain
255 (L)KSELSGNFEKTIL(A) 267	0	0	1	ANX core domain
268 (L)ALMKTPVLF(D) 276	0	0	0	ANX core domain
319 (F)KKTLEEAIRSDTSGHF(Q) 334	2	2	1	ANX core domain
339 (L)ISLSQGNRDESTNVDM(S) 354	1	0	1	ANX core domain
339 (L)ISLSQGNRDESTNVDMSLAQRD(A) 360	1	0	0	ANX core domain
339 (L)ISLSQGNrDESTNVDMSLAqRDAQEL(Y) 364	1	0	0	ANX core domain
339 (L)ISLSQGNRDESTNVDMSLAQRDAQELY(A) 365	2	4	2	ANX core domain
342 (L)SQGNRDESTNVDMSLAQRDAQELY(A) 365	0	1	1	ANX core domain
355 (M)SLAQRDAQELY(A) 365	1	0	1	ANX core domain
366 (Y)AAGENRLGTDESKF(N) 379	1	0	1	ANX core domain
430 (L)KNTPAFF(A) 436	0	1	1	ANX core domain
459 (M)VSRSETDLLDIRSEY(K) 473	0	1	0	ANX core domain
483 (Y)HDISGDTSGDY(R) 493	1	0	1	ANX core domain
483 (Y)HDISGDTSGDYRKILL(K) 498	1	0	0	ANX core domain

## Sheet: TDP-43
TDP-43
*yellow highlighting indicates squences within the ordered filament fold of this protein
	Peptide count
Peptide	Individual 1	Individual 2	Individual 4	Region
5 (Y)IRVTEDENDEPIEIPSEDDGTVL(L) 30	2	0	2	DIX
44 (Y)RNPVSQCM(R) 51	1	2	2	DIX
52 (M)RGVRLVEGILHAPDAGW(G) 58	1	0	0	DIX
62 (L)HAPDAGWGNLVY(V) 73	1	1	0	DIX
98 (K)RAVQKTSDLIVL(G) 109	2	2	2	RRM1
102 (Q)KTSDLIVL(G) 109	0	1	1	RRM1
102 (Q)KTSDLIVLGLPW(K) 113	1	0	0	RRM1
114 (W)KTTEQDLKEY(F) 123	2	4	2	RRM1
114 (W)KTTEQDLKEYF(S) 124	0	2	0	RRM1
132 (L)MVQVKKDLKTGH(S) 143	0	2	0	RRM1
132 (L)MVQVKKDLKTGHSKGF(G) 147	10	6	3	RRM1
133 (M)VQVKKDLKTGHSKGF(G) 147	8	6	3	RRM1
148 (F)GFVRFTEYETQVKVM(S) 162	4	2	4	RRM1
153 (F)TEYETQVKVM(S) 162	0	1	0	RRM1
156 (Y)ETQVKVM(S) 162	0	1	1	RRM1
176 (C)KLPNSKQSQDEPL(R) 188	0	0	1
194 (V)FVGRCTEDMTEDELREF(F) 210	1	0	2	RRM2
195 (F)VGRCTEDMTEDELREF(F) 210	1	3	3	RRM2
195 (F)VGRCTEDMTEDELREFF(S) 211	1	5	4	RRM2
196 (V)GRCTEDMTEDELREF(F) 210	0	0	1	RRM2
196 (V)GRCTEDMTEDELREFF(S) 211	0	0	3	RRM2
197 (G)RCTEDMTEDELREF(F) 210	1	1	2	RRM2
197 (G)RcTEDMTEDELREFF(S) 211	1	1	3	RRM2
201 (E)DMTEDELREF(F) 210	0	0	1	RRM2
202 (D)MTEDELREF(F) 210	0	0	1	RRM2
211 (F)FSQYGDVMDVF(I) 221	1	2	1	RRM2
211 (F)FSQYGDVMDVFIPKPF(R) 226	3	2	3	RRM2
212 (F)SQYGDVMDVF(I) 221	0	1	2	RRM2
212 (F)SQYGDVMDVFIPKPF(R) 226	3	0	1	RRM2
215 (Y)GDVMDVFIPKPF(R) 226	3	2	1	RRM2
217 (D)VMDVFIPKPF(R) 226	2	0	2	RRM2
219 (M)DVFIPKPF(R) 226	0	0	1	RRM2
220 (D)VFIPKPF(R) 226	1	0	0	RRM2
230 (F)AFVTFADDQIAQ(S) 241	0	1	1	RRM2
230 (F)AFVTFADDQIAQSL(C) 243	0	2	2	RRM2
232 (F)VTFADDQIAQSL(C) 243	0	1	1	RRM2
235 (F)ADDQIAQSL(C) 243	0	1	2	RRM2
235 (F)ADDQIAQSLCGEDLIIK(G) 251	0	6	1	RRM2
235 (F)ADDQIAQSLCGEDLIIKGISVH(I) 256	4	0	6	RRM2
235 (F)ADDQIAQSLCGEDLIIKGISVHISNAEPKHN(S) 265	1	0	0	RRM2
244 (L)CGEDLIIKGISVH(I) 256	2	4	7	RRM2
244 (L)CGEDLIIKGISVHIS(N) 258	1	2	3	RRM2
249 (L)IIKGISVH(I) 256	0	0	1	RRM2
257 (H)ISNAEPKHNSNRQL(E) 270	2	4	6	RRM2
271 (L)ERSGRFGGNPGGFGNQGGF(G) 289	1	0	1	LCD
273 (R)SGRFGGNPGGFGNQGGF(G) 289	2	0	0	LCD
277 (F)GGNPGGFGNQGGF(G) 289	2	2	1	LCD
277 (F)GGNPGGFGNQGGFGNSR(G) 293	1	0	0	LCD
277 (F)GGNPGGFGNQGGFGNSRGGGAGL(G) 298	1	1	1	LCD
277 (F)GGNPGGFGNQGGFGNSRGGGAGLGNNQGSNMGGGM(N) 311	1	0	7	LCD
277 (F)GGNPGGFGNQGGFGNSRGGGAGLGNNQGSNMGGGMNF(G) 313	5	4	0	LCD
280 (N)PGGFGNQGGF(G) 289	2	2	2	LCD
280 (N)PGGFGNQGGFGNSRGGGAGL(G) 299	1	0	0	LCD
280 (N)PGGFGNQGGFGNSRGGGAGLGNNQGSNMGGGMNF(G) 313	3	1	2	LCD
284 (F)GNQGGFGNSRGGGAGLGNNQGSNMGGGMNF(G) 313	2	1	0	LCD
284 (F)GNQGGFGNSRGGGAGLGNNQGSNMGGGMNFGAF(S) 316	2	1	1	LCD
287 (Q)GGFGNSRGGGAGLGNNQGSNMGGGMNF(G) 313	1	0	0	LCD
290 (F)GNSRGGGAGLGNNQGSNM(G) 307	2	1	1	LCD
290 (F)GNSRGGGAGLGNNQGSNMGGGM(N) 311	0	3	3	LCD
290 (F)GNSRGGGAGLGNNQGSNMGGGMNF(G) 313	12	19	19	LCD
290 (F)GNSRGGGAGLGNNQGSNMGGGMNFGAF(S) 316	0	13	0	LCD
290 (F)GNSRGGGAGLGNNQGSNMGGGMNFGAFSINPAMMA(A) 324	3	2	0	LCD
290 (F)GNSRGGGAGLGNNQGSNMGGGMNFGAFSINPAMMAAAQAA(L) 329	0	1	0	LCD
292 (N)SRGGGAGLGNNQGSNMGGGMNF(G) 313	0	2	1	LCD
292 (N)SRGGGAGLGNNQGSNMGGGMNFGAF(S) 316	12	1	1	LCD
300 (L)GNNQGSNMGGGMNFGAF(S) 316	0	0	1	LCD
317 (F)SINPAMM(A) 323	0	2	2	LCD
317 (F)SINPAMMAAAQ(A) 327	1	0	0	LCD
317 (F)SINPAMMAAAQAALQ(S) 331	3	0	0	LCD
317 (F)SINPAMMAAAQAAL(Q) 330	2	0	0	LCD
317 (F)SINPAMMAAAQAALQSSW(G) 334	5	0	0	LCD
324 (M)AAAQAALQSSW(G) 334	6	4	11	LCD
335 (W)GMMGMLASQQNQSGPSGNNQNQGNMQREPN(Q) 364	2	0	0	LCD
335 (W)GMMGMLASQQNQSGPSGNNQNQGNMQREPNQAF(G) 367	5	0	1	LCD
335 (W)GMMGMLASQQNQSGPSGNNQNQGNMQREPNQAFGSGNNSY(S) 374	1	0	0	LCD
338 (M)GMLASQQNQSGPSGNNQNQGNMQREPNQAF(G) 367	0	1	1	LCD
340 (M)LASQQNQSGPSGNNQNQGNMQREPNQAF(G) 367	1	4	4	LCD
340 (M)LASQQNQSGPSGNNQNQGNMQREPNQAFGSGNNSY(S) 374	2	1	1	LCD
341 (L)ASQQNQSGPSGNNQNQGNM(Q) 359	0	2	2	LCD
341 (L)ASQQNQSGPSGNNQNQGNMQR(E) 361	0	3	0	LCD
341 (L)ASQQNQSGPSGNNQNQGNMQREPN(Q) 364	0	0	1	LCD
341 (L)ASQQNQSGPSGNNQNQGNMQREPNQAF(G) 367	0	2	4	LCD
360 (M)QREPNQAFGSGNNSY(S) 374	0	2	0	LCD
375 (Y)SGSNSGAAIGW(G) 385	0	0	1	LCD
386 (W)GSASNAGSGSGFNGGFGSSMDSKSSGW(G) 412	6	6	6	LCD
386 (W)GSASNAGSGSGFNGGFGSSMDSKSSGWGM(-) 413	1	0	0	LCD
398 (F)NGGFGSSMDSKSSGW(G) 412	1	3	3	LCD

## Sheet: TMEM106B
TMEM106B
*yellow highlighting indicates squences within the ordered filament fold of this protein
	Peptide count
Peptide	Individual 1	Individual 2	Individual 4
120 (R)SIDVKYIGVKSAY(V) 132	5	0	0
126 (Y)IGVKSAYVSY(D) 135	4	0	0
126 (Y)IGVKSAYVSYDVQ(K) 138	3	0	0
133 (Y)VSYDVQKRTIY(L) 143	2	1	0
136 (Y)DVQKRTIY(L) 143	1	1	0
172 (F)SKTVIGKARL(N) 181	1	1	0
172 (F)SKTVIGKARLN(N) 182	3	0	0
189 (G)PLDMKQIDY(T) 197	1	0	0
191 (L)DMKQIDY(T) 197	5	0	0
198 (Y)TVPTVIAEEMSY(M) 209	1	0	0
217 (L)ISIKVHNIVL(M) 226	2	0	0
217 (L)ISIKVHNIVLM(M) 227	2	1	0
227 (L)MMQVTVTTTY(F) 236	2	0	0
236 (T)YFGHSEQISQERY(Q) 248	1	0	0
237 (Y)FGHSEQISQE(R) 246	1	0	0
237 (Y)FGHSEQISQER(Y) 247	6	0	0
237 (Y)FGHSEQISQERY(Q) 248	7	2	0
237 (Y)FGHSEQISQERYQ(Y) 249	5	0	0
237 (Y)FGHSEQISQERYQY(V) 250	4	0	0
237 (Y)FGHSEQISQERYQYVDCG(R) 254	1	0	0
238 (F)GHSEQISQERY(Q) 248	6	1	0
238 (F)GHSEQISQERYQY(V) 250	1	0	0
249 (Y)QYVDCGRNT(T) 257	1	1	0
249 (Y)QYVDCGRNTT(Y) 258	2	0	0

## Sheet: Tau
Tau
*yellow highlighting indicates squences within the ordered filament fold of this protein
	Peptide count
Peptide	Individual 1	Individual 2	Individual 4
310 (Y)KPVDLSKVTSKCGSL(G) 326	1	0	1
324 (L)GNIHHKPGGGQVEVKSEKL(D) 345	0	1	0
394 (Y)KSPVVSGDTSPRHL(S) 410	0	1	0

## Sheet: APP
APP
*yellow highlighting indicates squences within the ordered filament fold of this protein
	Peptide count
Peptide	Individual 1	Individual 2	Individual 4
672 (M)DAEFRHDSGYEVHHQKL(V) 688	0	9	0
673 (D)AEFRHDSGYEVHHQKL(V) 688	0	3	0
674 (A)EFRHDSGYEVHHQKL(V) 688	0	9	0
675 (E)FRHDSGYEVHHQKL(V) 688	0	49	2
675 (E)FRHDSGYEVHHQKLVF(F) 690	0	3	0
676 (F)RHDSGYEVHHQKL(V) 688	0	15	6
676 (F)RHDSGYEVHHQKLVF(F) 690	0	20	2
676 (F)RHDSGYEVHHQKL(V) 688	0	2	0
678 (H)DSGYEVHHQKL(V) 688	0	4	0
678 (H)DSGYEVHHQKLVF(F) 690	0	2	0
678 (H)DSGYEVHHQKLVFF(A) 691	0	1	0
679 (D)SGYEVHHQKLVF(F) 690	0	2	0
680 (S)GYEVHHQKLVF(F) 690	0	3	0
681 (G)YEVHHQKLVF(F) 690	0	3	0
682 (Y)EVHHQKLVF(F) 690	0	5	0
689 (L)VFFAEDVGSNK(G) 699	0	2	0
689 (L)VFFAEDVGSNKGAII(G) 703	0	1	0
689 (L)VFFAEDVGSNKGAIIGL(M) 705	0	9	1
689 (L)VFFAEDVGSNKGAIIGLM(V) 706	0	27	2
689 (L)VFFAEDVGSNKGAIIGLMVGGVVIA(T) 713	0	3	0
691 (F)FAEDVGSNK(G) 699	0	1	0
691 (F)FAEDVGSNKGAII(G) 703	0	1	0
691 (F)FAEDVGSNKGAIIGL(M) 705	0	15	1
691 (F)FAEDVGSNKGAIIGLM(V) 706	0	60	1
691 (F)FAEDVGSNKGAIIGLMVGGVVIA(T) 713	0	8	0
692 (F)AEDVGSNKGAIIGL(M) 705	0	5	0
692 (F)AEDVGSNKGAIIGLM(V) 706	0	17	0

## Sheet: Cit and Met R293 TDP-43
Cit/MetR293 TDP-43
	Peptide count
Peptide	Individual 1	Individual 2	Individual 4
290 (F)GNS[metR]GGGAGLGNNQGSNMGGGMNF(G) 313	1	0	1
290 (F)GNS[citR]GGGAGLGNNQGSNMGGGMNF(G) 313	0	0	1
290 (F)GNS[metR]GGGAGLGNNQGSNMGGGMNFGAF(S) 316	0	0	1
290 (F)GNS[citR]GGGAGLGNNQGSNMGGGMNFGAF(S) 316	0	0	1
